# Supplementary material for: Environmental plasticity and colonisation history in the Atlantic salmon microbiome: A translocation experiment
Source: Mol Ecol. 2020 Feb 20;29(5):886–98. doi: 10.1111/mec.15369 (PMC7078932; doi:10.1111/mec.15369)
Supplement: Supplementary file 2 [file MEC-29-886-s002.csv]

Sample_number	Sample_type	Fish_ID	Origin	Environmental_treatment	Time	Fork_Length(cm)
2F	Faeces	2	hatchery	hatchery	pre	5.1
5F	Faeces	5	hatchery	hatchery	pre	5.6
7F	Faeces	7	hatchery	hatchery	pre	4.6
8F	Faeces	8	hatchery	hatchery	pre	4.9
9F	Faeces	9	hatchery	hatchery	pre	5.4
11F	Faeces	11	hatchery	hatchery	pre	5.5
13F	Faeces	13	hatchery	hatchery	pre	5.7
17F	Faeces	17	hatchery	hatchery	pre	5
22F	Faeces	22	hatchery	enriched	pre	6
24F	Faeces	24	hatchery	enriched	pre	5
25F	Faeces	25	hatchery	enriched	pre	5.1
28F	Faeces	28	hatchery	enriched	pre	4.8
35F	Faeces	35	hatchery	enriched	pre	5
36F	Faeces	36	hatchery	enriched	pre	5.6
37F	Faeces	37	hatchery	enriched	pre	4.5
38F	Faeces	38	hatchery	enriched	pre	4.9
41F	Faeces	41	hatchery	natural	pre	5
42F	Faeces	42	hatchery	natural	pre	4.9
43F	Faeces	43	hatchery	natural	pre	5.4
49F	Faeces	49	hatchery	natural	pre	4.5
50F	Faeces	50	hatchery	natural	pre	5
51F	Faeces	51	hatchery	natural	pre	5
55F	Faeces	55	hatchery	natural	pre	6
56F	Faeces	56	hatchery	natural	pre	5.4
58F	Faeces	58	hatchery	natural	pre	5
61F	Faeces	61	wild	hatchery	pre	5.5
63F	Faeces	63	wild	hatchery	pre	5.2
68F	Faeces	68	wild	hatchery	pre	6
70F	Faeces	70	wild	hatchery	pre	5.6
71F	Faeces	71	wild	hatchery	pre	5
72F	Faeces	72	wild	hatchery	pre	4.9
73F	Faeces	73	wild	hatchery	pre	5.4
80F	Faeces	80	wild	hatchery	pre	5.6
86F	Faeces	86	wild	enriched	pre	5.1
87F	Faeces	87	wild	enriched	pre	6.4
89F	Faeces	89	wild	enriched	pre	6
90F	Faeces	90	wild	enriched	pre	6
91F	Faeces	91	wild	enriched	pre	5.8
97F	Faeces	97	wild	enriched	pre	5.3
99F	Faeces	99	wild	enriched	pre	5.3
100F	Faeces	100	wild	enriched	pre	5.4
101F	Faeces	101	wild	natural	pre	6.8
106F	Faeces	106	wild	natural	pre	4.8
111F	Faeces	111	wild	natural	pre	6
114F	Faeces	114	wild	natural	pre	6
115F	Faeces	115	wild	natural	pre	6.6
119F	Faeces	119	wild	natural	pre	5.7
120F	Faeces	120	wild	natural	pre	5.2
219F	Faeces	2	hatchery	hatchery	post	6
201F	Faeces	5	hatchery	hatchery	post	7.7
221F	Faeces	7	hatchery	hatchery	post	6.1
232F	Faeces	8	hatchery	hatchery	post	6.5
210F	Faeces	9	hatchery	hatchery	post	7
214F	Faeces	11	hatchery	hatchery	post	7
216F	Faeces	13	hatchery	hatchery	post	7.2
234F	Faeces	17	hatchery	hatchery	post	6.3
244F	Faeces	22	hatchery	enriched	post	7
254F	Faeces	24	hatchery	enriched	post	6.3
258F	Faeces	25	hatchery	enriched	post	6.3
261F	Faeces	28	hatchery	enriched	post	6.3
253F	Faeces	35	hatchery	enriched	post	5.7
265F	Faeces	36	hatchery	enriched	post	7.2
264F	Faeces	37	hatchery	enriched	post	5.2
247F	Faeces	38	hatchery	enriched	post	6
285F	Faeces	41	hatchery	natural	post	7.3
294F	Faeces	42	hatchery	natural	post	7
282F	Faeces	43	hatchery	natural	post	8.4
292F	Faeces	49	hatchery	natural	post	7.3
293F	Faeces	50	hatchery	natural	post	7.5
291F	Faeces	51	hatchery	natural	post	7.2
289F	Faeces	55	hatchery	natural	post	8.8
288F	Faeces	56	hatchery	natural	post	7.8
296F	Faeces	58	hatchery	natural	post	7.5
202F	Faeces	61	wild	hatchery	post	6.6
235F	Faeces	63	wild	hatchery	post	6.4
204F	Faeces	68	wild	hatchery	post	7
207F	Faeces	70	wild	hatchery	post	6
233F	Faeces	71	wild	hatchery	post	6
215F	Faeces	72	wild	hatchery	post	5.5
225F	Faeces	73	wild	hatchery	post	6
212F	Faeces	80	wild	hatchery	post	6.2
250F	Faeces	86	wild	enriched	post	5.3
248F	Faeces	87	wild	enriched	post	6.5
246F	Faeces	89	wild	enriched	post	6.5
260F	Faeces	90	wild	enriched	post	6.6
256F	Faeces	91	wild	enriched	post	6
255F	Faeces	97	wild	enriched	post	5.5
249F	Faeces	99	wild	enriched	post	5.6
252F	Faeces	100	wild	enriched	post	5.9
283F	Faeces	101	wild	natural	post	8.7
295F	Faeces	106	wild	natural	post	7.5
287F	Faeces	111	wild	natural	post	8.4
290F	Faeces	114	wild	natural	post	8.8
281F	Faeces	115	wild	natural	post	8.5
286F	Faeces	119	wild	natural	post	8.6
284F	Faeces	120	wild	natural	post	7.1
2S	Skin	2	hatchery	hatchery	pre	5.1
5S	Skin	5	hatchery	hatchery	pre	5.6
7S	Skin	7	hatchery	hatchery	pre	4.6
8S	Skin	8	hatchery	hatchery	pre	4.9
9S	Skin	9	hatchery	hatchery	pre	5.4
11S	Skin	11	hatchery	hatchery	pre	5.5
13S	Skin	13	hatchery	hatchery	pre	5.7
17S	Skin	17	hatchery	hatchery	pre	5
22S	Skin	22	hatchery	enriched	pre	6
24S	Skin	24	hatchery	enriched	pre	5
25S	Skin	25	hatchery	enriched	pre	5.1
28S	Skin	28	hatchery	enriched	pre	4.8
35S	Skin	35	hatchery	enriched	pre	5
36S	Skin	36	hatchery	enriched	pre	5.6
37S	Skin	37	hatchery	enriched	pre	4.5
38S	Skin	38	hatchery	enriched	pre	4.9
41S	Skin	41	hatchery	natural	pre	5
42S	Skin	42	hatchery	natural	pre	4.9
43S	Skin	43	hatchery	natural	pre	5.4
49S	Skin	49	hatchery	natural	pre	4.5
51S	Skin	51	hatchery	natural	pre	5
55S	Skin	55	hatchery	natural	pre	6
56S	Skin	56	hatchery	natural	pre	5.4
58S	Skin	58	hatchery	natural	pre	5
61S	Skin	61	wild	hatchery	pre	5.5
63S	Skin	63	wild	hatchery	pre	5.2
68S	Skin	68	wild	hatchery	pre	6
70S	Skin	70	wild	hatchery	pre	5.6
71S	Skin	71	wild	hatchery	pre	5
72S	Skin	72	wild	hatchery	pre	4.9
73S	Skin	73	wild	hatchery	pre	5.4
80S	Skin	80	wild	hatchery	pre	5.6
86S	Skin	86	wild	enriched	pre	5.1
87S	Skin	87	wild	enriched	pre	6.4
89S	Skin	89	wild	enriched	pre	6
90S	Skin	90	wild	enriched	pre	6
91S	Skin	91	wild	enriched	pre	5.8
97S	Skin	97	wild	enriched	pre	5.3
99S	Skin	99	wild	enriched	pre	5.3
100S	Skin	100	wild	enriched	pre	5.4
101S	Skin	101	wild	natural	pre	6.8
106S	Skin	106	wild	natural	pre	4.8
111S	Skin	111	wild	natural	pre	6
114S	Skin	114	wild	natural	pre	6
115S	Skin	115	wild	natural	pre	6.6
119S	Skin	119	wild	natural	pre	5.7
120S	Skin	120	wild	natural	pre	5.2
219S	Skin	2	hatchery	hatchery	post	6
201S	Skin	5	hatchery	hatchery	post	7.7
221S	Skin	7	hatchery	hatchery	post	6.1
232S	Skin	8	hatchery	hatchery	post	6.5
210S	Skin	9	hatchery	hatchery	post	7
214S	Skin	11	hatchery	hatchery	post	7
216S	Skin	13	hatchery	hatchery	post	7.2
234S	Skin	17	hatchery	hatchery	post	6.3
244S	Skin	22	hatchery	enriched	post	7
254S	Skin	24	hatchery	enriched	post	6.3
258S	Skin	25	hatchery	enriched	post	6.3
261S	Skin	28	hatchery	enriched	post	6.3
253S	Skin	35	hatchery	enriched	post	5.7
265S	Skin	36	hatchery	enriched	post	7.2
264S	Skin	37	hatchery	enriched	post	5.2
247S	Skin	38	hatchery	enriched	post	6
285S	Skin	41	hatchery	natural	post	7.3
294S	Skin	42	hatchery	natural	post	7
282S	Skin	43	hatchery	natural	post	8.4
292S	Skin	49	hatchery	natural	post	7.3
293S	Skin	50	hatchery	natural	post	7.5
291S	Skin	51	hatchery	natural	post	7.2
289S	Skin	55	hatchery	natural	post	8.8
288S	Skin	56	hatchery	natural	post	7.8
296S	Skin	58	hatchery	natural	post	7.5
202S	Skin	61	wild	hatchery	post	6.6
235S	Skin	63	wild	hatchery	post	6.4
204S	Skin	68	wild	hatchery	post	7
207S	Skin	70	wild	hatchery	post	6
233S	Skin	71	wild	hatchery	post	6
215S	Skin	72	wild	hatchery	post	5.5
225S	Skin	73	wild	hatchery	post	6
212S	Skin	80	wild	hatchery	post	6.2
250S	Skin	86	wild	enriched	post	5.3
248S	Skin	87	wild	enriched	post	6.5
246S	Skin	89	wild	enriched	post	6.5
260S	Skin	90	wild	enriched	post	6.6
256S	Skin	91	wild	enriched	post	6
255S	Skin	97	wild	enriched	post	5.5
249S	Skin	99	wild	enriched	post	5.6
252S	Skin	100	wild	enriched	post	5.9
283S	Skin	101	wild	natural	post	8.7
295S	Skin	106	wild	natural	post	7.5
287S	Skin	111	wild	natural	post	8.4
290S	Skin	114	wild	natural	post	8.8
281S	Skin	115	wild	natural	post	8.5
286S	Skin	119	wild	natural	post	8.6
284S	Skin	120	wild	natural	post	7.1
Bran-water	Water	na	wild	na	pre	na
Hatch-pre-water	Water	na	hatchery	na	pre	na
Hatch-post-water	Water	na	na	hatchery	post	na
Leat_water	Water	na	na	natural	post	na
Enr-water	Water	na	na	enriched	post	na
